# Supplementary material for: The Impact of Epidural Analgesia on the Dynamics of Labor and Perinatal Outcomes in Nulliparous Women: A Prospective Cohort Study
Source: Medicina (Kaunas). 2025 Nov 27;61(12):2109. doi: 10.3390/medicina61122109 (PMC12734504; doi:10.3390/medicina61122109)
Supplement: Supplementary file 1 [file medicina-61-02109-s001.zip]

Archive with 1 entries (1 files):
- medicina-3954902-supplementary.pdf
